# Supplementary material for: Establishment and Characterization of NCC-PMP1-C1: A Novel Patient-Derived Cell Line of Metastatic Pseudomyxoma Peritonei
Source: J Pers Med. 2022 Feb 10;12(2):258. doi: 10.3390/jpm12020258 (PMC8877412; doi:10.3390/jpm12020258)
Supplement: Supplementary file 1 [file jpm-12-00258-s001.zip]

Archive with 5 entries (5 files):
- SuppleFigS1_STR_NCC-PMP1-C1.pptx
- Supplementary Table S1 Drug list.xlsx
- Supplementary Table S3 HTS cell viability.xlsx
- Supplementary_table_S2_CNV_20210809.xlsx
- SupplementFigS2_HTS_NCC-PMP1-C1.pptx
