# Supplementary material for: Establishment and Characterization of NCC-PMP1-C1: A Novel Patient-Derived Cell Line of Metastatic Pseudomyxoma Peritonei
Source: J Pers Med. 2022 Feb 10;12(2):258. doi: 10.3390/jpm12020258 (PMC8877412; doi:10.3390/jpm12020258)
Supplement: Supplementary file 1 [file jpm-12-00258-s001.zip › Supplementary Table S3 HTS cell viability.xlsx]

## Sheet: HTS_214_table_20210704
Supplementary Table S3 Cell viability after treatment with anti-cancer drugs (%)
		NCC-PMP1-C1
CAS#	Name	Cell viability		SD (standard deviation)
32981-86-5	10-Deacetylbaccatin-III	94.6722	±	11.6944
362-07-2	2-Methoxyestradiol (2-MeOE2)	97.9955	±	3.9915
5451-09-2	5-Aminolevulinic acid HCl	102.652	±	0.665249
1231929-97-7	Abemaciclib	65.2284	±	4.21474
1231930-82-7	Abemaciclib mesylate	77.6945	±	1.24661
50-76-0	Actinomycin D	8.77453	±	0.949802
2922-28-3	Adenine HCl	108.385	±	24.5761
439081-18-2	Afatinib (BIBW2992)	12.3779	±	2.32837
850140-73-7	Afatinib (BIBW2992) Dimaleate	29.2546	±	2.43387
315-30-0	Allopurinol	122.876	±	13.305
1217486-61-7	Alpelisib	56.5614	±	3.02749
645-05-6	Altretamine	112.564	±	7.38427
112901-68-5	Amifostine	95.2658	±	16.4434
850879-09-3	Amuvatinib (MP-470)	176.118	±	0.890439
120511-73-1	Anastrozole	109.837	±	6.51944
811803-05-1	Apatinib	77.5758	±	9.08248
5291-32-7	APR-246	114.559	±	8.31076
1327-53-3	Arsenic(III) oxide	113.075	±	20.0052
71963-77-4	Artemether	105.114	±	6.18682
50-78-2	Aspirin	110.236	±	4.78979
229975-97-7	Atazanavir Sulfate	109.039	±	1.0644
319460-85-0	Axitinib	61.2737	±	0.13305
320-67-2	Azacitidine	83.334	±	6.88606
134-58-7	Azaguanine-8	55.8187	±	6.51944
83905-01-5	Azithromycin	122.543	±	2.72752
859212-16-1	Bafetinib (INNO-406)	72.0551	±	3.68048
414864-00-9	Belinostat (PXD101)	7.52161	±	0.13305
3543-75-7	Bendamustine HCl	126.934	±	6.05377
190786-44-8	Bepotastine Besilate	2.73181	±	15.8329
484-20-8	Bergapten	87.285	±	4.98937
130641-38-2	Bindarit	104.17	±	7.06415
9041-93-4	Bleomycin Sulfate	80.4994	±	1.39702
179324-69-7	Bortezomib (PS-341)	-0.128758	±	0.465674
380843-75-4	Bosutinib (SKI-606)	52.4259	±	0.731774
55-98-1	Busulfan	121.279	±	7.45079
849217-68-1	Cabozantinib (XL184, BMS-907351)	48.9001	±	2.79405
1140909-48-3	Cabozantinib malate (XL184)	52.4654	±	6.17371
870281-82-6	CAL-101 (Idelalisib, GS-1101)	73.5143	±	9.84569
7689-03-4	Camptothecin	82.1626	±	13.5711
267243-28-7	Canertinib(CI-1033)	92.832	±	7.24224
154361-50-9	Capecitabine	98.9268	±	16.2321
1029712-80-8	Capmatinib(INCB28060)	107.791	±	9.85419
51460-26-5	Carbazochrome sodium sulfonate (AC-17)	90.4117	±	9.04739
41575-94-4	Carboplatin	61.9041	±	9.43865
61422-45-5	Carmofur	96.5985	±	12.4402
288383-20-0	Cediranib (AZD2171)	22.3686	±	13.7128
16590-42-5	Celecoxib	99.9912	±	0.532199
71610-00-9	Cephalomannine	74.9114	±	6.85207
1369761-01-2	Cerdulatinib (PRT062070, PRT2070)	71.7582	±	3.50239
1032900-25-6	Ceritinib (LDK378)	-3.33544	±	0.356176
305-03-3	Chloroambucil	87.0144	±	20.0646
15663-27-1	Cisplatin	102.32	±	3.25972
4291-63-8	Cladribine	97.7959	±	1.13092
123318-82-1	Clofarabine	111.899	±	5.65462
50-41-9	Clomifene citrate	-6.6482	±	0.332625
60200-06-8	Clorsulon	117.052	±	9.73547
1004316-88-4	Cobicistat (GS-9350)	83.7592	±	3.06015
18080-67-6	Conoidin A	111.828	±	21.9642
50-04-4	Cortisone acetate	113.562	±	4.39064
670220-88-9	Crenolanib (CP-868596)	69.9774	±	8.60758
220127-57-1	Crizotinib (PF-02341066)	-2.39061	±	0.0665249
6055-19-2	Cyclophosphamide Monohydrate	107.02	±	9.08248
69-74-9	Cytosine β-D-arabinofuranoside hydrochloride	74.1921	±	10.0916
4342-03-4	Dacarbazine	111.7	±	1.0644
1110813-31-4	Dacomitinib (PF299804, PF299)	68.0778	±	1.60279
208255-80-5	DAPT (GSI-IX)	96.1563	±	2.61195
302962-49-8	Dasatinib	26.2816	±	4.39064
863127-77-9	Dasatinib Monohydrate	41.1271	±	8.37013
23541-50-6	Daunorubicin HCl	-1.32621	±	0.199575
2353-33-5	Decitabine	95.2015	±	0.532199
24584-09-6	Dexrazoxane	94.8503	±	15.1968
56-53-1	Diethylstilbestrol	121.146	±	0.532199
114977-28-5	Docetaxel	72.0508	±	2.1288
25316-40-9	Doxorubicin (Adriamycin)	3.06444	±	0.0665249
496775-61-2	Eltrombopag Olamine	113.097	±	3.25972
1108743-60-7	Entospletinib (GS-9973)	95.9188	±	0.712351
1108743-60-7	Entrectinib (RXDX-101)	-0.545394	±	0.0593626
915087-33-1	Enzalutamide (MDV3100)	99.7251	±	15.0346
51-42-3	Epinephrine Bitartrate	127.44	±	6.3518
56390-09-1	Epirubicin HCl	3.59664	±	0.598724
1346242-81-6	Erdafitinib	59.0547	±	2.43387
441045-17-6	Eribulin	53.9495	±	0.296813
183321-74-6	Erlotinib	66.7124	±	5.81753
183319-69-9	Erlotinib HCl (OSI-744)	74.6453	±	2.72752
161796-78-7	Esomeprazole Sodium	107.775	±	1.53007
52205-73-9	Estramustin sodium phosphate	87.6081	±	3.56176
33419-42-0	Etoposide	61.1407	±	1.8627
159351-69-6	Everolimus (RAD001)	83.2935	±	7.38427
107868-30-4	Exemestane	137.644	±	5.72114
104227-87-4	Famciclovir	94.2701	±	12.5067
1206161-97-8	Filgotinib (GLPG0634)	93.7224	±	8.60758
50-91-9	Floxuridine	107.509	±	11.5088
21679-14-1	Fludarabine	114.161	±	29.2044
75607-67-9	Fludarabine Phosphate	-11.3715	±	1.46355
30484-77-6	Flunarizine 2HCl	99.5993	±	21.9642
51-21-8	Fluorouracil (5-Fluoracil, 5-FU)	86.6863	±	7.45079
13311-84-7	Flutamide	74.0465	±	37.6531
849217-64-7	Foretinib (GSK1363089)	2.42274	±	1.00916
901119-35-5	Fostamatinib (R788)	4.91596	±	3.38367
129453-61-8	Fulvestrant	-7.84565	±	0.0665249
184475-35-2	Gefitinib(ZD1839)	85.1562	±	0.731774
95058-81-4	Gemcitabine	68.0778	±	10.9821
122111-03-9	Gemcitabine HCl	67.5435	±	15.3155
27741-01-1	Geniposidic acid	97.1307	±	2.19532
446-72-0	Genistein	100.058	±	2.06227
26833-87-4	Homoharringtonine	-1.02029	±	0.415538
127-07-1	Hydroxyurea	135.649	±	8.11604
936563-96-1	Ibrutinib (PCI-32765)	58.9953	±	5.46136
57852-57-0	Idarubicin HCl	4.26189	±	0.731774
3778-73-2	Ifosfamide	106.511	±	0.13305
152459-95-5	Imatinib (STI571)	92.3409	±	6.71902
220127-57-1	Imatinib Mesylate (STI571)	75.244	±	4.39064
136572-09-3	Irinotecan HCl Trihydrate	101.322	±	4.52369
84625-61-6	Itraconazole	81.8965	±	2.1288
219989-84-1	Ixabepilone (BMS-247550)	73.7172	±	4.86773
84057-84-1	Lamotrigine	102.918	±	0.798299
231277-92-2	Lapatinib	50.3877	±	2.31514
388082-77-7	Lapatinib (GW-572016) Ditosylate	51.2285	±	7.91647
191732-72-6	Lenalidomide	105.536	±	3.20558
417716-92-8	Lenvatinib (E7080)	69.6212	±	1.95897
112809-51-5	Letrozole	128.996	±	28.6057
668270-12-0	Linagliptin	94.4941	±	10.804
859-18-7	Lincomycin HCl	74.4457	±	15.0346
796967-16-3	Linifanib (ABT-869)	45.1638	±	6.3518
867160-71-2	Linsitinib (OSI-906)	58.9359	±	2.07769
13010-47-4	Lomustine	105.247	±	10.9766
595-33-5	Megestrol Acetate	91.4073	±	16.5028
50-44-2	Mercaptopurine (6-MP)	-6.44863	±	0
19767-45-4	Mesna	-9.24267	±	0
3963-95-9	Methacycline HCl	108.44	±	0.199575
59-05-2	Methotrexate	110.502	±	1.72965
298-81-7	Methoxsalen	92.5945	±	15.7905
223673-61-8	Mirabegron	101.388	±	5.92072
18378-89-7	Mithramycin A	7.11238	±	5.34263
50-07-7	Mitomycin C	60.3013	±	9.85419
53-19-0	Mitotane	106.843	±	0.997874
70476-82-3	Mitoxantrone 2HCl	2.66529	±	1.13092
3160-91-6	Moroxydine HCl	103.577	±	10.7446
366017-09-6	Mubritinib (TAK 165)	170.775	±	3.50239
357-08-4	Naloxone HCl	1.93351	±	1.3305
121032-29-9	Nelarabine	127.266	±	21.421
641571-10-0	Nilotinib (AMN-107)	70.055	±	15.966
75530-68-6	Nilvadipine	82.8278	±	3.32625
656247-17-5	Nintedanib (BIBF 1120)	23.8867	±	1.5966
912-60-7	Noscapine HCl	90.4782	±	4.19107
890090-75-2	Nutlin-3	74.0734	±	4.86773
872511-34-7	NVP-BGJ389	56.5021	±	0.474901
763113-22-0	Olaparib (AZD2281, Ku-0059436)	92.2744	±	8.38214
252916-29-3	Orantinib (TSU-68, SU6668)	115.449	±	2.07769
183320-51-6	OSI-420	49.0817	±	7.89523
1421373-65-0	Osimertinib (AZD9291)	4.44106	±	0.890439
61825-94-3	Oxaliplatin	102.652	±	15.4338
33069-62-4	Paclitaxel	81.5638	±	12.4402
23180-57-6	Paeoniflorin	78.5849	±	9.02311
827022-32-2	Palbociclib (PD-0332991) HCl	66.1782	±	2.55259
827022-33-3	Palbociclib (PD0332991) Isethionate	92.1196	±	6.88606
635702-64-6	Pazopanib HCl (GW786034 HCl)	72.5165	±	0.731774
357166-30-4	Pemetrexed Disodium Hydrate	100.727	±	18.2243
1029044-16-3	Pexidartinib (PLX3397)	63.21	±	5.99562
50-33-9	Phenylbutazone	118.685	±	5.38852
137071-32-0	Pimecrolimus	78.1045	±	5.12242
111025-46-8	Pioglitazone	92.8066	±	5.45504
54-91-1	Pipobroman-D8	84.0463	±	7.71714
19171-19-8	Pomalidomide	99.1929	±	2.26185
943319-70-8	Ponatinib (AP24534)	1.80046	±	0.665249
1092364-38-9	Poziotinib (HM781-36B)	76.8634	±	8.48885
146464-95-1	Pralatrexate	103.755	±	9.85419
5608-24-2	PRIMA-1	78.763	±	3.14622
366-70-1	Procarbazine HCl	100.193	±	22.4391
950769-58-1	Quizartinib (AC220)	78.9411	±	0
82640-04-8	Raloxifene HCl	92.8913	±	5.52072
755037-03-7	Regorafenib (BAY 73-4506)	147.224	±	11.4423
939981-39-2	RG-7112	52.5248	±	3.14622
1374640-70-6	Rociletinib (CO-1686, AVL-301)	57.808	±	3.08685
128517-07-7	Romidepsin (FK228, Depsipeptide)	22.2236	±	21.7536
122320-73-4	Rosiglitazone	100.59	±	3.25972
941678-49-5	Ruxolitinib (INCB018424)	83.5596	±	8.18257
379231-04-6	Saracatinib (AZD0530)	49.7347	±	2.01833
284461-73-0	Sorafenib	-8.04522	±	0.2661
475207-59-1	Sorafenib Tosylate	148.355	±	13.7707
18883-66-4	Streptozotocin (STZ)	110.768	±	3.4593
38194-50-2	Sulindac	110.759	±	28.9689
557795-19-4	Sunitinib	35.4621	±	3.59235
341031-54-7	Sunitinib Malate	50.6298	±	15.6999
104987-11-3	Tacrolimus (FK506)	2.66529	±	0.997874
761439-42-3	TAE684(NVP-TAE684)	38.2777	±	2.07769
901-47-3	TAME	89.7464	±	8.91434
17902-23-7	Tegafur (FT-207, NSC 148958)	107.841	±	3.06015
110221-44-8	Temocapril HCl	84.7587	±	0.831076
85622-93-1	Temozolomide	117.753	±	5.78767
162635-04-3	Temsirolimus (CCI-779, NSC 683864)	155.074	±	67.1902
29767-20-2	Teniposide	13.5089	±	1.46355
50-35-1	Thalidomide	109.704	±	6.25334
154-42-7	Thioguanine	88.8547	±	9.43865
905854-02-6	Tivantinib (ARQ 197)	79.8316	±	7.65777
475108-18-0	Tivozanib (AV-951)	60.6574	±	10.804
540737-29-9	Tofacitinib (CP-690550) Citrate	77.2397	±	22.2193
64-77-7	Tolbutamide	96.3989	±	6.12029
2398-96-1	Tolnaftate	100.846	±	19.4116
119413-54-6	Topotecan HCl	55.7522	±	2.86057
114899-77-3	Trabectedin	-0.842207	±	0.949802
53902-12-8	Tranilast	111.056	±	20.2426
15421-84-8	Trapidil	113.668	±	3.62112
302-79-4	Tretinoin	128.863	±	15.8329
1493694-70-4	UNC2250	43.4423	±	2.01833
443913-73-3	Vandetanib (ZD6474)	54.6878	±	4.85632
212141-51-0	Vatalanib (PTK787) 2HCl	84.5212	±	1.78088
918504-65-1	Vemurafenib (PLX4032, RG7204)	-12.5024	±	0.199575
143-67-9	Vinblastine sulfate	43.6204	±	2.90877
2068-78-2	Vincristine	50.7628	±	0.532199
879085-55-9	Vismodegib (GDC-0449)	90.4782	±	3.25972
149647-78-9	Vorinostat (SAHA, MK0683)	27.6787	±	2.19532
956958-53-5	XL147 analog	96.2156	±	8.96375
118072-93-8	Zoledronic Acid	109.216	±	6.05498
